# Supplementary material for: Occurrence, Ecological Risk, and Human Exposure of Rubber Additives and Transformation Products in Surface Waters of Kaifeng, China
Source: Toxics. 2026 Jun 15;14(6):521. doi: 10.3390/toxics14060521 (PMC13308114; doi:10.3390/toxics14060521)
Supplement: Supplementary file 1 [file toxics-14-00521-s001.zip]

Archive with 1 entries (1 files):
- toxics-4322388-supplementary.pdf
